# Supplementary material for: Automatic aortic valve landmark localization in coronary CT angiography using colonial walk
Source: PLoS One. 2018 Jul 25;13(7):e0200317. doi: 10.1371/journal.pone.0200317 (PMC6059446; doi:10.1371/journal.pone.0200317)
Supplement: S1 File — (TXT) [file pone.0200317.s001.txt]

A visual C++ project for the colonial walk algorithm is uploaded in the following link:
https://figshare.com/s/58ede48a279240d620e7
DOI: 10.6084/m9.figshare.6753971

The uploaded "ColonialWalk-AoVL.ZIP" file contains the following:
1. ColonialWalk-AoVL [folder] : landmark localization process using colonial walk.
2. Training : training process of the regression tree estimating directions to a target landmark.
